# Supplementary material for: CoreCruncher: Fast and Robust Construction of Core Genomes in Large Prokaryotic Data Sets
Source: Mol Biol Evol. 2020 Sep 4;38(2):727–34. doi: 10.1093/molbev/msaa224 (PMC7826169; doi:10.1093/molbev/msaa224)
Supplement: msaa224_Supplementary_Data [file msaa224_supplementary_data.zip]

Archive with 5 entries (4 files):
- msaa224-suppl_data/
- msaa224-suppl_data/FigureS1.pdf
- msaa224-suppl_data/FigureS2.pdf
- msaa224-suppl_data/TableS1.xlsx
- msaa224-suppl_data/TableS2.xlsx
