# Supplementary material for: CoreCruncher: Fast and Robust Construction of Core Genomes in Large Prokaryotic Data Sets
Source: Mol Biol Evol. 2020 Sep 4;38(2):727–34. doi: 10.1093/molbev/msaa224 (PMC7826169; doi:10.1093/molbev/msaa224)
Supplement: msaa224_Supplementary_Data [file msaa224_supplementary_data.zip › msaa224-suppl_data/TableS1.xlsx]

## Sheet: Sheet1
Genome IDs
GCF_001537485.1_12082_2_75_genomic
GCF_001536465.1_12082_2_70_genomic
GCF_001536895.1_12082_3_47_genomic
GCF_000418915.1_S_marcescensMC458-1.0_genomic
GCF_001539645.1_12082_2_46_genomic
GCF_001540625.1_12082_2_89_genomic
GCF_008364335.1_ASM836433v1_genomic
GCF_001538685.1_12082_3_64_genomic
GCF_003967055.1_ASM396705v1_genomic
GCF_002152845.1_ASM215284v1_genomic
GCF_001538845.1_12082_3_90_genomic
GCF_000633335.1_ASM63333v1_genomic
GCF_001060335.1_ASM106033v1_genomic
GCF_003935245.1_ASM393524v1_genomic
GCF_001537225.1_12082_2_72_genomic
GCF_001317425.2_59_S30v.02_genomic
GCF_001539385.1_12082_3_19_genomic
GCF_001540825.1_12082_3_54_genomic
GCF_003204885.1_ASM320488v1_genomic
GCF_003958275.1_ASM395827v1_genomic
GCF_002920335.1_ASM292033v1_genomic
GCF_001539225.1_12045_8_7_genomic
GCF_001536745.1_12082_3_86_genomic
GCF_002220695.1_ASM222069v1_genomic
GCF_000513215.1_DB11_genomic
GCF_001538865.1_12082_3_87_genomic
GCF_001538545.1_12045_8_11_genomic
GCF_001537525.1_12082_2_25_genomic
GCF_001908015.1_ASM190801v1_genomic
GCF_001538725.1_12082_2_60_genomic
GCF_001540565.1_12082_3_94_genomic
GCF_003958415.1_ASM395841v1_genomic
GCF_003935775.1_ASM393577v1_genomic
GCF_001007555.1_2015-04-28_genomic
GCF_003666945.1_ASM366694v1_genomic
GCF_001064715.1_ASM106471v1_genomic
GCF_002738185.1_ASM273818v1_genomic
GCF_008364235.1_ASM836423v1_genomic
GCF_002920455.1_ASM292045v1_genomic
GCF_002920485.1_ASM292048v1_genomic
GCF_003204685.1_ASM320468v1_genomic
GCF_001540305.1_12082_2_94_genomic
GCF_000633695.1_Serr_marc_BIDMC_81_V1_genomic
GCF_001539925.1_12082_2_80_genomic
GCF_001539825.1_12082_3_74_genomic
GCF_003666915.1_ASM366691v1_genomic
GCF_001540185.1_12082_2_41_genomic
GCF_001536725.1_12082_3_14_genomic
GCF_001280365.1_ASM128036v1_genomic
GCF_001538345.1_12082_2_92_genomic
GCF_001538565.1_12082_3_96_genomic
GCF_001539965.1_12082_2_38_genomic
GCF_003958135.1_ASM395813v1_genomic
GCF_002887105.1_ASM288710v1_genomic
GCF_001537285.1_12045_8_16_genomic
GCF_001538445.1_12082_2_56_genomic
GCF_002947235.1_ASM294723v1_genomic
GCF_008364245.1_ASM836424v1_genomic
GCF_001537025.1_12082_2_54_genomic
GCF_003355135.1_ASM335513v1_genomic
GCF_001975745.1_ASM197574v1_genomic
GCF_001540205.1_12082_2_50_genomic
GCF_001538905.1_12082_2_23_genomic
GCF_001539485.1_12045_8_3_genomic
GCF_002592035.1_ASM259203v1_genomic
GCF_008180355.1_ASM818035v1_genomic
GCF_003204905.1_ASM320490v1_genomic
GCF_001756295.1_ASM175629v1_genomic
GCF_001537345.1_12082_2_78_genomic
GCF_003958215.1_ASM395821v1_genomic
GCF_001540245.1_12082_3_22_genomic
GCF_001539345.1_12082_2_88_genomic
GCF_001539505.1_12082_2_40_genomic
GCF_001537825.1_12045_8_21_genomic
GCF_003425745.1_ASM342574v1_genomic
GCF_003958565.1_ASM395856v1_genomic
GCF_003935225.1_ASM393522v1_genomic
GCF_006711245.1_ASM671124v1_genomic
GCF_001540045.1_12082_3_77_genomic
GCF_001537845.1_12082_2_32_genomic
GCF_000735445.1_GSMA_DRAFTv1_genomic
GCF_003204075.1_ASM320407v1_genomic
GCF_003204855.1_ASM320485v1_genomic
GCF_001540445.1_12082_3_72_genomic
GCF_003666965.1_ASM366696v1_genomic
GCF_002250685.1_ASM225068v1_genomic
GCF_001536985.1_12082_2_79_genomic
GCF_001538275.1_12082_5_36_genomic
GCF_002094145.1_ASM209414v1_genomic
GCF_001539845.1_12082_2_73_genomic
GCF_001537785.1_12045_8_1_genomic
GCF_003204755.1_ASM320475v1_genomic
GCF_003958505.1_ASM395850v1_genomic
GCF_001294565.1_ASM129456v1_genomic
GCF_001539725.1_12082_2_47_genomic
GCF_001540665.1_12045_8_12_genomic
GCF_002118055.1_ASM211805v1_genomic
GCF_002899335.1_ASM289933v1_genomic
GCF_001538665.1_12082_5_47_genomic
GCF_006716825.1_ASM671682v1_genomic
GCF_002220595.1_ASM222059v1_genomic
GCF_001539665.1_12082_3_51_genomic
GCF_001539405.1_12082_3_38_genomic
GCF_001537925.1_12082_3_89_genomic
GCF_003204865.1_ASM320486v1_genomic
GCF_001063175.1_ASM106317v1_genomic
GCF_003186475.1_ASM318647v1_genomic
GCF_003031545.1_ASM303154v1_genomic
GCF_001536945.1_12082_3_63_genomic
GCF_900029885.1_Sm_SMB2099_genomic
GCF_006711125.1_ASM671112v1_genomic
GCF_001317205.2_56_S29v.02_genomic
GCF_004109355.1_ASM410935v1_genomic
GCF_000739215.1_ASM73921v1_genomic
GCF_002997125.1_ASM299712v1_genomic
GCF_001540325.1_12082_2_95_genomic
GCF_001537625.1_12082_3_27_genomic
GCF_000418815.1_S_marcescensMC620-1.0_genomic
GCF_002104095.1_ASM210409v1_genomic
GCF_001539305.1_12045_8_2_genomic
GCF_003958085.1_ASM395808v1_genomic
GCF_000738535.1_ASM73853v1_genomic
GCF_001540605.1_12082_2_83_genomic
GCF_003605795.1_ASM360579v1_genomic
GCF_001537605.1_12082_2_59_genomic
GCF_001539325.1_12082_3_53_genomic
GCF_001536325.1_12082_3_52_genomic
GCF_001067375.1_ASM106737v1_genomic
GCF_001540365.1_12082_2_68_genomic
GCF_003204645.1_ASM320464v1_genomic
GCF_001539885.1_12082_2_71_genomic
GCF_001064455.1_ASM106445v1_genomic
GCF_001537705.1_12082_3_82_genomic
GCF_001034395.1_Serr_marc_UCI87_V1_genomic
GCF_002220655.1_ASM222065v1_genomic
GCF_000342205.1_SerMar_1.0_genomic
GCF_001564475.1_12082_3_81_genomic
GCF_001537545.1_12082_3_18_genomic
GCF_001536385.1_12082_3_28_genomic
GCF_001539205.1_12082_3_59_genomic
GCF_002264175.1_ASM226417v1_genomic
GCF_001536625.1_12082_3_56_genomic
GCF_002153355.1_ASM215335v1_genomic
GCF_003935355.1_ASM393535v1_genomic
GCF_002738155.1_ASM273815v1_genomic
GCF_003666885.1_ASM366688v1_genomic
GCF_000336425.1_ASM33642v1_genomic
GCF_000783915.2_ASM78391v2_genomic
GCF_002920385.1_ASM292038v1_genomic
GCF_001537305.1_12082_5_41_genomic
GCF_003204405.1_ASM320440v1_genomic
GCF_003204765.1_ASM320476v1_genomic
GCF_001062285.1_ASM106228v1_genomic
GCF_003428265.1_ASM342826v1_genomic
GCF_003204935.1_ASM320493v1_genomic
GCF_000465615.2_GS_De_Novo_Assembly_genomic
GCF_003400615.1_ASM340061v1_genomic
GCF_001537905.1_12082_5_34_genomic
GCF_001537125.1_12082_3_20_genomic
GCF_000418935.1_S_marcescensAB42556419-isolate1-1.0_genomic
GCF_001538525.1_12082_2_33_genomic
GCF_001537045.1_12082_5_37_genomic
GCF_003957975.1_ASM395797v1_genomic
GCF_902387935.1_UHGG_MGYG-HGUT-02518_genomic
GCF_000734475.1_ASM73447v1_genomic
GCF_001536485.1_12082_2_24_genomic
GCF_001539945.1_12082_3_60_genomic
GCF_001065845.1_ASM106584v1_genomic
GCF_001539585.1_12082_2_69_genomic
GCF_001064725.1_ASM106472v1_genomic
GCF_902165925.1_26009_2_8_genomic
GCF_000783975.2_ASM78397v2_genomic
GCF_002264285.1_ASM226428v1_genomic
GCF_001539745.1_12082_2_93_genomic
GCF_001536705.1_12082_3_61_genomic
GCF_003204995.1_ASM320499v1_genomic
GCF_001539125.1_12045_8_6_genomic
GCF_003703735.1_ASM370373v1_genomic
GCF_001538405.1_12082_3_65_genomic
GCF_001539545.1_12082_3_50_genomic
GCF_002915435.1_ASM291543v1_genomic
GCF_008931425.1_ASM893142v1_genomic
GCF_001538785.1_12045_8_18_genomic
GCF_001064345.1_ASM106434v1_genomic
GCF_001537685.1_12082_5_32_genomic
GCF_001540085.1_12082_5_40_genomic
GCF_008011755.1_ASM801175v1_genomic
GCF_001672055.1_ASM167205v1_genomic
GCF_003204805.1_ASM320480v1_genomic
GCF_001538485.1_12045_8_15_genomic
GCF_006715005.1_ASM671500v1_genomic
GCF_003204715.1_ASM320471v1_genomic
GCF_003204595.1_ASM320459v1_genomic
GCF_001064855.1_ASM106485v1_genomic
GCF_001539185.1_12045_8_4_genomic
GCF_003958405.1_ASM395840v1_genomic
GCF_001537765.1_12082_2_29_genomic
GCF_001064335.1_ASM106433v1_genomic
GCF_001538465.1_12045_8_5_genomic
GCF_001537185.1_12082_3_26_genomic
GCF_001537865.1_12082_5_46_genomic
GCF_001537005.1_12082_3_48_genomic
GCF_001051865.1_ASM105186v1_genomic
GCF_001064835.1_ASM106483v1_genomic
GCF_001065405.1_ASM106540v1_genomic
GCF_001536525.1_12082_3_49_genomic
GCF_001540285.1_12082_3_21_genomic
GCF_001022215.1_ASM102221v1_genomic
GCF_001539685.1_12082_3_79_genomic
GCF_001061225.1_ASM106122v1_genomic
GCF_001060585.1_ASM106058v1_genomic
GCF_001538925.1_12082_3_9_genomic
GCF_000292365.1_ASM29236v1_genomic
GCF_001536645.1_12082_3_73_genomic
GCF_000805875.1_SmRM66262_v1.0_genomic
GCF_001540485.1_12082_3_23_genomic
GCF_900518975.1_NIG-Sm-1-17_genomic
GCF_001539465.1_12082_5_50_genomic
GCF_900518945.1_NIG-Sm-3-18_genomic
GCF_003666905.1_ASM366690v1_genomic
GCF_001539865.1_12082_3_11_genomic
GCF_001537505.1_12082_5_35_genomic
GCF_002220555.1_ASM222055v1_genomic
GCF_001538385.1_12082_5_30_genomic
GCF_000418855.2_S_marcescensMC6000-1.0_genomic
GCF_001537325.1_12082_2_53_genomic
GCF_001540145.1_12082_3_33_genomic
GCF_001538825.1_12082_2_87_genomic
GCF_003031645.1_ASM303164v1_genomic
GCF_001540345.1_12082_3_67_genomic
GCF_004179565.1_ASM417956v1_genomic
GCF_003958205.1_ASM395820v1_genomic
GCF_001540105.1_12082_3_10_genomic
GCF_002920345.1_ASM292034v1_genomic
GCF_003204635.1_ASM320463v1_genomic
GCF_001065935.1_ASM106593v1_genomic
GCF_001536765.1_12082_2_66_genomic
GCF_001540785.1_12082_3_83_genomic
GCF_001076625.1_ASM107662v1_genomic
GCF_003957945.1_ASM395794v1_genomic
GCF_001538425.1_12082_2_74_genomic
GCF_001537145.1_12082_2_28_genomic
GCF_001536685.1_12082_2_86_genomic
GCF_006711145.1_ASM671114v1_genomic
GCF_003666955.1_ASM366695v1_genomic
GCF_001536365.1_12082_3_76_genomic
GCF_002220615.1_ASM222061v1_genomic
GCF_003071585.1_ASM307158v1_genomic
GCF_001540645.1_12045_8_13_genomic
GCF_001537165.1_12082_5_44_genomic
GCF_001909165.1_ASM190916v1_genomic
GCF_004179515.1_ASM417951v1_genomic
GCF_001539905.1_12082_3_58_genomic
GCF_000418895.1_S_marcescensMC459-1.0_genomic
GCF_001537465.1_12082_2_82_genomic
GCF_001539005.1_12082_5_33_genomic
GCF_000418835.1_S_marcescensMC6001-1.0_genomic
GCF_002738105.1_ASM273810v1_genomic
GCF_001540405.1_12082_5_45_genomic
GCF_000695485.1_smgenome_genomic
GCF_002220535.1_ASM222053v1_genomic
GCF_006494455.1_ASM649445v1_genomic
GCF_001538115.1_12082_3_68_genomic
GCF_001536565.1_12082_5_49_genomic
GCF_001540765.1_12082_2_96_genomic
GCF_001889685.1_ASM188968v1_genomic
GCF_004196365.1_ASM419636v1_genomic
GCF_001539065.1_12082_5_48_genomic
GCF_001540385.1_12082_2_84_genomic
GCF_002899355.1_ASM289935v1_genomic
GCF_900518955.1_NIG-Sm-6-18_genomic
GCF_001540805.1_12082_2_45_genomic
GCF_001538585.1_12082_3_75_genomic
GCF_002264105.1_ASM226410v1_genomic
GCF_000633715.1_Serr_marc_BIDMC_80_V1_genomic
GCF_001540425.1_12082_2_62_genomic
GCF_001537565.1_12045_8_25_genomic
GCF_003071565.1_ASM307156v1_genomic
GCF_001537425.1_12082_2_48_genomic
GCF_008011775.1_ASM801177v1_genomic
GCF_001537105.1_12045_8_17_genomic
GCF_001537445.1_12045_8_9_genomic
GCF_001539085.1_12082_3_12_genomic
GCF_001536965.1_12082_3_42_genomic
GCF_008868645.1_ASM886864v1_genomic
GCF_001536405.1_12082_3_29_genomic
GCF_001538705.1_12045_8_23_genomic
GCF_001537365.1_12082_3_5_genomic
GCF_003516185.1_ASM351618v1_genomic
GCF_001538325.1_12082_5_42_genomic
GCF_001539245.1_12082_3_24_genomic
GCF_002920415.1_ASM292041v1_genomic
GCF_001540745.1_12082_3_4_genomic
GCF_003935755.1_ASM393575v1_genomic
GCF_003204675.1_ASM320467v1_genomic
GCF_001902635.1_ASM190263v1_genomic
GCF_001538645.1_12082_3_15_genomic
GCF_003958305.1_ASM395830v1_genomic
GCF_001539145.1_12082_3_16_genomic
GCF_003204555.1_ASM320455v1_genomic
GCF_001716895.1_ASM171689v1_genomic
GCF_001540125.1_12045_8_28_genomic
GCF_003401215.1_ASM340121v1_genomic
GCF_004378065.1_ASM437806v1_genomic
GCF_002762595.1_ASM276259v1_genomic
GCF_001536605.1_12045_8_19_genomic
GCF_003204985.1_ASM320498v1_genomic
GCF_002029205.1_ASM202920v1_genomic
GCF_001539285.1_12082_3_37_genomic
GCF_004196355.1_ASM419635v1_genomic
GCF_001540225.1_12045_8_22_genomic
GCF_001536505.1_12082_2_64_genomic
GCF_001539105.1_12045_8_10_genomic
GCF_006842785.1_ASM684278v1_genomic
GCF_003958495.1_ASM395849v1_genomic
GCF_001060625.1_ASM106062v1_genomic
GCF_001062235.1_ASM106223v1_genomic
GCF_001538765.1_12082_2_35_genomic
GCF_001064975.1_ASM106497v1_genomic
GCF_001537885.1_12082_2_34_genomic
GCF_008011855.1_ASM801185v1_genomic
GCF_000442455.1_S.marcescens_LCT-SM166_genomic
GCF_001932655.1_ASM193265v1_genomic
GCF_001537065.1_12082_3_13_genomic
GCF_001063125.1_ASM106312v1_genomic
GCF_003957915.1_ASM395791v1_genomic
GCF_001540165.1_12082_3_91_genomic
GCF_003204725.1_ASM320472v1_genomic
GCF_002810285.1_ASM281028v1_genomic
GCF_001539365.1_12082_2_58_genomic
GCF_004684145.1_ASM468414v1_genomic
GCF_003935135.1_ASM393513v1_genomic
GCF_000264275.1_ASM26427v1_genomic
GCF_002886905.1_ASM288690v1_genomic
GCF_003935635.1_ASM393563v1_genomic
GCF_003958095.1_ASM395809v1_genomic
GCF_001539625.1_12082_3_44_genomic
GCF_900456915.1_56433_D01_genomic
GCF_003204795.1_ASM320479v1_genomic
GCF_001536585.1_12082_5_39_genomic
GCF_007280475.1_ASM728047v1_genomic
GCF_001594385.1_ASM159438v1_genomic
GCF_002220715.1_ASM222071v1_genomic
GCF_902166755.1_26009_2_35_genomic
GCF_000743395.1_SAS_1_genomic
GCF_003958185.1_ASM395818v1_genomic
GCF_001537245.1_12082_2_77_genomic
GCF_001540505.1_12082_3_78_genomic
GCF_001538365.1_12082_2_91_genomic
GCF_007954245.1_ASM795424v1_genomic
GCF_001540025.1_12082_3_40_genomic
GCF_001538005.1_12082_3_46_genomic
GCF_001537585.1_12082_3_71_genomic
GCF_001030265.1_Serr_marc_BWH57_V1_genomic
GCF_900108835.1_SM1978_genomic
GCF_001539605.1_12082_3_80_genomic
GCF_003605765.1_ASM360576v1_genomic
GCF_002104115.1_ASM210411v1_genomic
GCF_003935875.1_ASM393587v1_genomic
GCF_001540065.1_12082_3_84_genomic
GCF_002220635.1_ASM222063v1_genomic
GCF_001060655.1_ASM106065v1_genomic
GCF_001537205.1_12082_2_37_genomic
GCF_001063145.1_ASM106314v1_genomic
GCF_002920475.1_ASM292047v1_genomic
GCF_001538625.1_12082_2_44_genomic
GCF_003182655.1_ASM318265v1_genomic
GCF_001417865.2_ASM141786v2_genomic
GCF_006716725.1_ASM671672v1_genomic
GCF_001540545.1_12082_3_66_genomic
GCF_001536445.1_12082_2_63_genomic
GCF_001537645.1_12082_2_39_genomic
GCF_001540265.1_12082_2_57_genomic
GCF_003204565.1_ASM320456v1_genomic
GCF_001537085.1_12082_3_93_genomic
GCF_001539805.1_12082_2_42_genomic
GCF_003516165.1_ASM351616v1_genomic
GCF_002996885.1_ASM299688v1_genomic
GCF_002899375.1_ASM289937v1_genomic
GCF_002920375.1_ASM292037v1_genomic
GCF_003204525.1_ASM320452v1_genomic
GCF_001540525.1_12082_2_76_genomic
GCF_001068085.1_ASM106808v1_genomic
GCF_000442375.1_S.marcescens_LCT-SM262_genomic
GCF_002920435.1_ASM292043v1_genomic
GCF_001540465.1_12082_5_38_genomic
GCF_002915475.1_ASM291547v1_genomic
GCF_001539565.1_12082_3_1_genomic
GCF_003284885.1_ASM328488v1_genomic
GCF_001538885.1_12082_3_32_genomic
GCF_001539525.1_12082_5_52_genomic
GCF_002108655.1_ASM210865v1_genomic
GCF_001540685.1_12082_3_6_genomic
GCF_001540005.1_12082_3_55_genomic
GCF_001538985.1_12045_8_27_genomic
GCF_004326135.1_ASM432613v1_genomic
GCF_003935265.1_ASM393526v1_genomic
GCF_001034405.1_Serr_marc_UCI88_V1_genomic
GCF_001540585.1_12082_3_85_genomic
GCF_001536425.1_12082_3_92_genomic
GCF_001538945.1_12082_3_34_genomic
GCF_002920515.1_ASM292051v1_genomic
GCF_001538195.1_12045_8_14_genomic
GCF_001539445.1_12082_3_62_genomic
GCF_003071605.1_ASM307160v1_genomic
GCF_001853495.1_ASM185349v1_genomic
GCF_001537745.1_12082_3_95_genomic
GCF_001536345.1_12082_2_67_genomic
GCF_001537725.1_12082_3_7_genomic
GCF_001539985.1_12045_8_24_genomic
GCF_002220575.1_ASM222057v1_genomic
GCF_002915445.1_ASM291544v1_genomic
GCF_006711525.1_ASM671152v1_genomic
GCF_003602305.1_ASM360230v1_genomic
GCF_000783615.1_ASM78361v2_genomic
GCF_002220515.1_ASM222051v1_genomic
GCF_001539265.1_12082_2_61_genomic
GCF_008364225.1_ASM836422v1_genomic
GCF_001539765.1_12082_2_65_genomic
GCF_900518895.1_NIG-Sm-8-18_genomic
GCF_001538505.1_12082_3_45_genomic
GCF_003958485.1_ASM395848v1_genomic
GCF_001539705.1_12082_2_51_genomic
GCF_001538605.1_12082_2_30_genomic
GCF_001536665.1_12082_3_57_genomic
GCF_001539025.1_12082_2_27_genomic
GCF_001853455.1_ASM185345v1_genomic
GCF_001643155.1_ASM164315v1_genomic
GCF_902386095.1_UHGG_MGYG-HGUT-02350_genomic
GCF_001539045.1_12082_3_36_genomic
GCF_008364265.1_ASM836426v1_genomic
GCF_001536845.1_12082_3_30_genomic
GCF_001065325.1_ASM106532v1_genomic
GCF_003957935.1_ASM395793v1_genomic
GCF_002265665.1_ASM226566v1_genomic
GCF_002205475.1_ASM220547v1_genomic
GCF_001536545.1_12082_3_88_genomic
GCF_001540725.1_12082_2_52_genomic
GCF_003146705.1_ASM314670v1_genomic
GCF_000418875.1_S_marcescensMC460-1.0_genomic
GCF_003935125.1_ASM393512v1_genomic
GCF_002899415.1_ASM289941v1_genomic
GCF_001538805.1_12082_2_55_genomic
GCF_003204615.1_ASM320461v1_genomic
GCF_008364255.1_ASM836425v1_genomic
GCF_001061145.1_ASM106114v1_genomic
GCF_001540705.1_12082_3_70_genomic
GCF_000521925.1_Serr_marc_BIDMC_44_V1_genomic
GCF_003935235.1_ASM393523v1_genomic
GCF_002029225.1_ASM202922v1_genomic
GCF_001538745.1_12082_3_35_genomic
GCF_900518925.1_NIG-Sm-2-17_genomic
GCF_003958605.1_ASM395860v1_genomic
GCF_001539425.1_12082_2_81_genomic
GCF_001539785.1_12082_2_36_genomic
GCF_003935805.1_ASM393580v1_genomic
GCF_008830745.1_ASM883074v1_genomic
GCF_001063325.1_ASM106332v1_genomic
GCF_000521905.1_Serr_marc_BIDMC_50_V1_genomic
GCF_001537805.1_12082_5_51_genomic
GCF_004109385.1_ASM410938v1_genomic
GCF_000828775.1_ASM82877v1_genomic
GCF_002738145.1_ASM273814v1_genomic
GCF_001061195.1_ASM106119v1_genomic
GCF_002220675.1_ASM222067v1_genomic
GCF_000633555.1_ASM63355v1_genomic
GCF_003958575.1_ASM395857v1_genomic
GCF_006711405.1_ASM671140v1_genomic
GCF_003958365.1_ASM395836v1_genomic
GCF_001063375.1_ASM106337v1_genomic
GCF_001066945.1_ASM106694v1_genomic
GCF_007954045.1_ASM795404v1_genomic
GCF_002104105.1_ASM210410v1_genomic
GCF_001067015.1_ASM106701v1_genomic
GCF_001537405.1_12045_8_26_genomic
GCF_001908035.1_ASM190803v1_genomic
GCF_003958065.1_ASM395806v1_genomic
GCF_003071625.1_ASM307162v1_genomic
GCF_003957865.1_ASM395786v1_genomic
GCF_003400385.1_ASM340038v1_genomic
GCF_001537665.1_12082_2_85_genomic
GCF_003935145.1_ASM393514v1_genomic
GCF_008011865.1_ASM801186v1_genomic
GCF_008011745.1_ASM801174v1_genomic
