# Supplementary material for: CoreCruncher: Fast and Robust Construction of Core Genomes in Large Prokaryotic Data Sets
Source: Mol Biol Evol. 2020 Sep 4;38(2):727–34. doi: 10.1093/molbev/msaa224 (PMC7826169; doi:10.1093/molbev/msaa224)
Supplement: msaa224_Supplementary_Data [file msaa224_supplementary_data.zip › msaa224-suppl_data/TableS2.xlsx]

## Sheet: Sheet1
	Parameters	Roary Core	CoreCruncher Core (NS)	Perfect Matches (NS)	CC only (NS)	% Overlap (NS)					Parameters	Roary Core	CoreCruncher Core (S)	Perfect Matches (S)	CC only (S)	% Overlap (S)
	70id, 90freq	3692	3206	2829	377	88.2408					70id, 90freq	3692	2152	2003	149	93.0762
	70id, 95freq	3499	2912	2610	302	89.6291					70id, 95freq	3499	2091	1954	137	93.4481
	70id, 99freq	2531	1744	1663	81	95.3555					70id, 99freq	2531	1489	1436	53	96.4406
	70id, 100freq	772	404	389	15	96.2871					70id, 100freq	772	404	389	15	96.2871
	90id, 90freq	3647	3113	2800	313	89.9454					90id, 90freq	3647	2248	2095	153	93.194
	90id, 95freq	3457	2828	2581	247	91.2659					90id, 95freq	3457	2159	2019	140	93.5155
	90id, 99freq	2495	1667	1609	58	96.5207					90id, 99freq	2495	1404	1359	45	96.7949
	90id, 100freq	757	375	360	15	96					90id, 100freq	757	375	360	15	96
	95id, 90freq	3442	2811	2541	270	90.3949					95id, 90freq	3442	2219	2061	158	92.8797
	95id, 95freq	3259	2554	2343	211	91.7384					95id, 95freq	3259	2036	1899	137	93.2711
	95id, 99freq	2342	1432	1387	45	96.8575					95id, 99freq	2342	1201	1169	32	97.3356
	95id, 100freq	693	334	322	12	96.4072					95id, 100freq	693	334	322	12	96.4072
			Using CoreCruncher-master.py (6/17/2020)										Using CoreCruncher-master.py (6/17/2020)
	NOT STRINGENT
	STRINGENT
